# Supplementary material for: Development of survey instruments for assessing walkability and bikeability for the prevention indicator system of the German federal states
Source: Bundesgesundheitsblatt Gesundheitsforschung Gesundheitsschutz. 2025 Dec 2;69(1):51–60. [Article in German] doi: 10.1007/s00103-025-04163-w (PMC12764655; doi:10.1007/s00103-025-04163-w)
Supplement: Supplementary file 2 — Onlinematerial 2: Survey Answers [file 103_2025_4163_MOESM2_ESM.xlsx]

## Sheet: Walkability Q2, Q3, Q4, Q6
Survey answers
Serial number, Age, Sex …	Q2: In meiner Wohnumgebung gibt es eine gut ausgebaute Gehweginfrastruktur.	Q3: In meiner Wohnumgebung wird den Fußgänger*innen genug Raum gegeben und die Gehwege sind ausreichend breit.	Q4: In meiner Wohnumgebung sind die Gehwege in einem guten Zustand.	Q6: In meiner Wohnumgebung fühle ich mich beim zu Fuß gehen vor Kriminalität sicher.
	2.1) Was bedeutet der Begriff „Gehweginfrastruktur“ für Sie? Fallen Ihnen dafür Synonyme ein? ANTWORTEN	2.4) Was bedeutet für Sie „genug Raum“? ANTWORTEN	2.7) An was für Gehwege denken Sie, wenn sich diese „in einem guten Zustand“ befinden? Beschreiben Sie gern.	2.8) Beschreiben Sie, wie Ihre Wohnumgebung aussehen muss, damit Sie sich dort vor Kriminalität sicher fühlen.
	2.2) Was bedeutet für Sie „gut ausgebaut“? ANTWORTEN	2.5) Wie definieren Sie „ausreichend breit“? ANTWORTEN		2.9) Finden Sie, dass diese Frage zu persönlich ist oder denken Sie, dass es in Ordnung ist, eine solche Frage in einer Umfrage gestellt zu bekommen?
	2.3) Woran haben Sie gedacht, als Sie diese Frage beantwortet haben? Nennen Sie gern Beispiele. ANTWORTEN	2.6) Fiel es Ihnen leicht oder schwer diese Frage zu beantworten? ANTWORTEN		2.10) Denken Sie, dass manche Menschen möglicherweise keine ehrliche Antwort auf diese Frage geben würden?
Legende
rot = Verständnisfragen
blau = Abruf- oder Erinnerungsfragen
grün = Urteilsfragen
orange = Antwortverhalten
lila = Paraphrasierungsfragen
(Think-aloud)

## Sheet: Walkability Q9, Q10, Q11, Q12
Survey answers
Serial number, Age, Sex …	Q9: In meiner Wohnumgebung fühle ich mich aufgrund der Verkehrssituation beim zu Fuß gehen sicher.	Q10: Meine Wohnumgebung ist eine schöne Umgebung um zu Fuß zu gehen.	Q11: In meiner Wohnumgebung sind die Gehwege barrierefrei, beispielsweise gibt es abgesenkte Bordsteine, Bodenleitsysteme oder Ampeln mit Tonsignal.	Q12: In meiner Wohnumgebung gehen viele Menschen zu Fuß.
	2.11) Beschreiben Sie, wie Ihre Wohnumgebung aussehen muss, damit Sie sich dort sicher im Verkehr bewegen können. ANTWORTEN	2.13) Was bedeutet für Sie eine „schöne Umgebung“ zum zu Fuß gehen? ANTWORTEN	2.16) Wie leicht oder schwer ist es Ihnen gefallen diese Frage zu beantworten?	2.18) Wie definieren Sie hier „viel“?
	2.12) Können Sie mir in Ihren eigenen Worten sagen, worum es in dieser Frage geht? ANTWORTEN	2.14) Ihre Antwort bei dieser Frage war X. Wieso haben Sie sich für diese Antwort entschieden, und nicht für einen höheren oder niedrigeren Wert? ANTWORTEN	2.17) Wie definieren Sie den Begriff „barrierefrei“? Fallen Ihnen dafür Synonyme ein?	2.19) Wie sind Sie bei der Beantwortung dieser Frage vorgegangen, um sich für eine Antwort zu entscheiden? Beschreiben Sie gern.
		2.15) War es einfach oder schwer sich hier für eine Antwortmöglichkeit zu entscheiden? ANTWORTEN

## Sheet: Bikeability Q2, Q4, Q5, Q7
Survey answers
Serial number, Age, Sex …	Q2: In meiner Wohnumgebung gibt es viele ausgewiesene Radstreifen und Radwege.	Q4: In meiner Wohnumgebung wird den Radfahrer*innen genug Raum gegeben und die Radwege sind ausreichend breit.	Q5: In meiner Wohnumgebung sind die Radwege in einem guten Zustand.	Q7: In meiner Wohnumgebung kann ich Haltestellen des öffentlichen Nahverkehrs (Bus/Bahn) gut mit dem Fahrrad erreichen.
	3.1) Wie definieren Sie hier „viel“? ANTWORTEN	3.3) Wie muss Ihre Wohnumgebung aussehen, damit Radfahrer*innen „genug Raum“ haben?	3.5) Was bedeutet für Sie „guter Zustand“? Fallen Ihnen hierfür Synonyme ein?	3.7) Haben Sie in den letzten 2 Monaten mal das Fahrrad genutzt, um zu einer Haltestelle des öffentlichen Nahverkehrs zu gelangen, also zum Beispiel zum Bus oder zum Zug oder zur S-Bahn?
	3.2) Beschreiben Sie, was für Sie „ausgewiesen“ bedeutet. ANTWORTEN	3.4) Wie sehen für Sie „ausreichend breite“ Radwege aus?	3.6) Ihre Antwort bei dieser Frage war X. Wieso haben Sie sich für diese Antwort entschieden, und nicht für einen höheren oder niedrigeren Wert?	[WENN JA] 3.8) Würden Sie sagen, dass Ihre Wohnumgebung besser oder schlechter dafür geeignet ist, den öffentlichen Nahverkehr mit dem Fahrrad zu erreichen und wieso?
				3.9) Was hat diese Frage in Ihnen hervorgerufen?

## Sheet: Bikeability Q9,Q10,Q11,Q13,Q14 
Survey answers
Serial number, Age, Sex …	Q9: In meiner Wohnumgebung gibt es viele sichere Fahrrad-Abstellanlagen.	Q10: In meiner Wohnumgebung fühle ich mich aufgrund der Verkehrssituation beim Radfahren sicher.	Q11: Meine Wohnumgebung ist eine schöne Umgebung um Fahrrad zu fahren.	Q13: In meiner Wohnumgebung fahren viele Menschen mit dem Fahrrad.	Q14: Ich bewerte meine Wohnumgebung insgesamt als radfahrfreundlich.
	3.10) Beschreiben Sie, wie für Sie Fahrrad-Abstellanlagen aussehen müssen, damit diese als „sicher“ zu bezeichnen sind. Geben Sie gern Beispiele für „sichere“ Abstellanlagen. ANTWORTEN	3.13) Bitte beschreiben Sie, wie Ihre Wohnumgebung aussehen muss, damit Sie dort sicher im Verkehr mit dem Fahrrad unterwegs sein können.	3.14) Was bedeutet für Sie eine „schöne Umgebung“ zum Fahrradfahren?	3.17) Wie definieren Sie hier „viel“?	3.19) Wie leicht oder schwer ist es Ihnen gefallen, diese Frage zu beantworten? (Falls eher schwer: Warum fanden Sie die Beantwortung dieser Frage eher schwer?)
	3.11) Wie sind Sie bei der Beantwortung dieser Frage vorgegangen, um sich für eine Antwort zu entscheiden? Beschreiben Sie gern. ANTWORTEN		3.15) Wie würden Sie diese Frage in eigenen Worten ausdrücken?	3.18) Wie leicht oder schwer ist es Ihnen gefallen diese Frage zu beantworten?
	3.12) Wie sicher sind Sie sich, dass die Fahrrad-Abstellanlagen in Ihrer Wohnumgebung sicher sind? ANTWORTEN		3.16) Finden Sie, dass diese Frage zu persönlich ist oder denken Sie, dass es in Ordnung ist, eine solche Frage in einer Umfrage gestellt zu bekommen?

## Sheet: All. Fragen 4.1-4.5
Survey answers
Serial number, Age, Sex …	4.1) Wenn Sie an beide Fragebögen denken, welchen fanden Sie einfacher zu beantworten und warum? Nennen Sie gern Beispiele. ANTWORTEN	4.2) Beschreiben Sie bitte einmal, wie Sie bei der Beantwortung der Fragen vorgegangen sind. ANTWORTEN	4.3) Fanden Sie die Anweisung zum Ausfüllen des Fragebogens verständlich oder unverständlich?	4.4) In der ersten Frage der beiden Fragebögen steht, dass Sie an Ihre „unmittelbare Wohnumgebung“ denken sollen, die „in 10 – 15 Minuten zu Fuß oder mit dem Fahrrad zu erreichen“ ist. Was verstehen Sie unter „10 – 15 Minuten um Ihren Wohnsitz“? Beschreiben Sie bitte, welche Orte oder Entfernungen Sie damit verbinden, aus Fußgänger*innen- und Radfahrperspektive, und wie Sie sich diese vorstellen.	4.5) Fanden Sie die Auswahlmöglichkeiten (von „Stimme überhaupt nicht zu“ bis „Stimme vollständig zu“) passend oder unpassend für die Beantwortung der Fragen?

## Sheet: All. Fragen 4.6-4.10
Survey answers
Serial number, Age, Sex …	4.6) Fanden Sie es einfach oder schwer, sich an Ihre Wohnumgebung zu erinnern? Wie haben Sie sich daran erinnert? Geben Sie gern Beispiele. ANTWORTEN	4.7) Erinnern Sie sich spontan an eine Frage, bei der Sie es besonders schwierig fanden, eine Antwort zu geben? Wieso war die Beantwortung dieser Frage schwer? ANTWORTEN	4.8) Hat Ihnen etwas im Fragebogen gefehlt, wenn Sie an Fußgänger*innenfreundlichkeit oder Radfahrfreundlichkeit in Ihrer Wohnumgebung denken? Wenn ja, was?	4.9) Sind Sie sich sicher oder unsicher, dass Ihre Antworten auf die Fragen zutreffend sind?	4.10) Menschen reagieren auf Fragen teilweise sehr unterschiedlich. Wir würden gerne Ihre Meinung zu diesen Fragen wissen. Denken Sie, dass diese Fragen für die befragte Person unangenehm sind oder eher nicht?
